# Supplementary material for: A Comparative Study of N-Acetyl Cysteine, Rosuvastatin, and Vitamin E in the Management of Patients with Non-Alcoholic Steatohepatitis: A Randomized Controlled Trial
Source: Pharmaceuticals (Basel). 2025 Apr 29;18(5):650. doi: 10.3390/ph18050650 (PMC12114936; doi:10.3390/ph18050650)
Supplement: Supplementary file 1 [file pharmaceuticals-18-00650-s001.zip]

Archive with 1 entries (1 files):
- pharmaceuticals-3479004-supplementary.pdf
